# Supplementary material for: Accumulation of Cytochrome b558 at the Plasma Membrane: Hallmark of Oxidative Stress in Phagocytic Cells
Source: Int J Mol Sci. 2022 Jan 11;23(2):767. doi: 10.3390/ijms23020767 (PMC8775928; doi:10.3390/ijms23020767)
Supplement: Supplementary file 1 [file ijms-23-00767-s001.zip]

Archive with 1 entries (1 files):
- ijms-1519776-supplementary.pdf
